# Supplementary material for: Leptin Manipulation Reduces Appetite and Causes a Switch in Mating Preference in the Plains Spadefoot Toad (Spea bombifrons)
Source: PLoS One. 2015 Apr 28;10(4):e0125981. doi: 10.1371/journal.pone.0125981 (PMC4412710; doi:10.1371/journal.pone.0125981)
Supplement: S1 Table — (TXT) [file pone.0125981.s003.txt]

Subject	Hormone Treatment	3 Min	6 Min	9 Min	12 Min	15 Min
1	Leptin	7	9	16	20	20
2	Leptin	1	3	7	11	14
3	Saline	12	20	31	42	47
4	Saline	14	20	28	33	34
5	Saline	5	11	17	26	32
6	Leptin	11	14	17	17	21
7	Saline	8	11	18	22	33
8	Leptin	9	14	19	21	23
9	Leptin	9	11	12	15	16
10	Leptin	2	5	5	6	7
11	Saline	6	18	24	28	32
12	Saline	12	22	33	41	52
13	Leptin	12	19	22	24	24
14	Leptin	5	9	10	10	11
15	Saline	6	9	12	15	16
16	Saline	13	16	26	29	32
17	Leptin	6	13	15	19	21
18	Saline	4	6	13	18	20
