# Supplementary material for: Leptin Manipulation Reduces Appetite and Causes a Switch in Mating Preference in the Plains Spadefoot Toad (Spea bombifrons)
Source: PLoS One. 2015 Apr 28;10(4):e0125981. doi: 10.1371/journal.pone.0125981 (PMC4412710; doi:10.1371/journal.pone.0125981)
Supplement: S2 Table — (TXT) [file pone.0125981.s004.txt]

Subject	Hormone Treatment	Low Water Choice	High Water Choice
19	Saline	Conspecific	Conspecific
20	Saline	Conspecific	Heterospecific
21	Leptin	Conspecific	Heterospecific
22	Saline	Heterospecific	Heterospecific
23	Saline	Conspecific	Conspecific
24	Saline	Conspecific	Conspecific
25	Leptin	Heterospecific	Heterospecific
26	Leptin	Heterospecific	Heterospecific
27	Leptin	Heterospecific	Heterospecific
28	Saline	Heterospecific	Conspecific
29	Saline	Heterospecific	Conspecific
30	Saline	Heterospecific	Conspecific
31	Saline	Heterospecific	Conspecific
32	Leptin	Conspecific	Heterospecific
33	Leptin	Heterospecific	Heterospecific
34	Leptin	Heterospecific	Conspecific
35	Leptin	Conspecific	Heterospecific
36	Saline	Conspecific	Conspecific
37	Leptin	Conspecific	Conspecific
38	Leptin	Heterospecific	Conspecific
40	Leptin	Heterospecific	Conspecific
41	Leptin	Heterospecific	Conspecific
42	Leptin	Heterospecific	Heterospecific
43	Leptin	Conspecific	Heterospecific
44	Saline	Heterospecific	Heterospecific
45	Leptin	Conspecific	Heterospecific
46	Saline	Conspecific	Conspecific
47	Leptin	Heterospecific	None
49	Leptin	Conspecific	Conspecific
50	Saline	Conspecific	Heterospecific
51	Saline	Heterospecific	Conspecific
52	Leptin	Heterospecific	Heterospecific
54	Saline	Heterospecific	Conspecific
55	Leptin	None	Heterospecific
56	Leptin	Heterospecific	Heterospecific
57	Saline	None	Conspecific
58	Leptin	Heterospecific	Heterospecific
59	Saline	Heterospecific	Conspecific
60	Leptin	Conspecific	Conspecific
61	Saline	Heterospecific	Conspecific
62	Saline	Conspecific	Heterospecific
63	Saline	Heterospecific	Conspecific
64	Leptin	None	Heterospecific
65	Leptin	Heterospecific	Conspecific
66	Leptin	Heterospecific	Heterospecific
67	Leptin	Heterospecific	Heterospecific
68	Leptin	Conspecific	Heterospecific
