# Supplementary material for: Leptin Manipulation Reduces Appetite and Causes a Switch in Mating Preference in the Plains Spadefoot Toad (Spea bombifrons)
Source: PLoS One. 2015 Apr 28;10(4):e0125981. doi: 10.1371/journal.pone.0125981 (PMC4412710; doi:10.1371/journal.pone.0125981)
Supplement: S3 Table — (TXT) [file pone.0125981.s005.txt]

Subject	Total No. of Conspecific Choices
69	1
70	0
71	1
72	1
73	1
74	3
75	1
76	1
77	1
78	2
79	1
80	0
81	4
82	2
83	2
84	2
85	1
86	1
87	1
88	2
89	0
